# Supplementary material for: Towards the Sustainable Exploitation of Salt-Tolerant Plants: Nutritional Characterisation, Phenolics Composition, and Potential Contaminants Analysis of Salicornia ramosissima and Sarcocornia perennis alpini
Source: Molecules. 2023 Mar 17;28(6):2726. doi: 10.3390/molecules28062726 (PMC10059647; doi:10.3390/molecules28062726)
Supplement: Supplementary file 1 [file molecules-28-02726-s001.zip]

Archive with 1 entries (1 files):
- molecules-2257420-supplementary.pdf
